# Supplementary material for: MicroRNA-193a-5p Rescues Ischemic Cerebral Injury by Restoring N2-Like Neutrophil Subsets
Source: Transl Stroke Res. 2022 Jul 29;14(4):589–607. doi: 10.1007/s12975-022-01071-y (PMC10299937; doi:10.1007/s12975-022-01071-y)
Supplement: Supplementary file 3 — Supplementary file3 (XLSX 56 KB) [file 12975_2022_1071_MOESM3_ESM.xlsx]

## Sheet: Sheet1
Table S1. Primer, probes and siRNAs used in the experiments.
Gene	Sequence (5’-3’)	Application
hsa-Arg1	F: GTCTGTGGGAAAAGCAAGCG	qRT-PCR
	R: CACCAGGCTGATTCTTCCGT
hsa-CD16	F: TGTCTAGTCGGTTTGGTCCC	qRT-PCR
	R: TGGGAGATCTTCAGTCCGC
hsa-CD206	F: GGGTTGCTATCACTCTCTATGC	qRT-PCR
	R: TTCTTGTCTGTTGCCGTAGTT
hsa-Ym1	F: TGGCTTCTTCTGAGACTGGTGTT	qRT-PCR
	R: CGCTTTCCTGGTCGTCGTAT
hsa-TGFβ	F: GGACCAGTGGGGAACACTAC	qRT-PCR
	R: GCACTTCAACAGTGCCCAAG
hsa-UBE2D2	F: AGAGAATCCACAAGGAATTGAATGA	qRT-PCR
	R: CCTTAGGTGGTTTGAAGGGGT
hsa-UBE2V2	F: GCTAGCAAGTGAGACCCTTGA	qRT-PCR
	R: AACACTGACCTAACAGGACAAGAA
hsa-PPARg	F: CGCAAGGAACTCTGAAAGTGTG	qRT-PCR
	R: CGGGTCCCTTGGTTTTCTCT
hsa-TLR4	F: CCCTTCACCCCGATTCCATT	qRT-PCR
	R: TCCGTGATAAAACGGCAGCA
hsa-miR-193a-5p	F: TGGGTCTTTGCGGGCGAGATGA	qRT-PCR
	Universal PCR Primer R
mus-Arg1	F:GGAACTGAAAGGAAAGTTCCCAG	qRT-PCR
	R:TCGCAAGCCAATGTACACGA
mus-CD16	F: GCCAATGGCTACTTCCACCA	qRT-PCR
	R: TGCCTGTCTGCAAAAGCAAA
mus-CD206	F: TCATTCCCTCAGCAAGCGAT	qRT-PCR
	R:GCATAGGGCCACCACTGATT
mus-Ym1	F: AGCTTTTGAGGAAGAATCTGTGG	qRT-PCR
	R: GTGGAAGTGAGTAGCAGCCT
mus-TGFβ	F: CGTGGAAATCAACGGGATCAG	qRT-PCR
	R: CGGTTCATGTCATGGATGGTG
mus-UBE2V2	F:CTGTTAGCTGGGGCCTTGAA	qRT-PCR
	R: CGTGCATCCACCCTTGGT
mus-PPARg	F: CGCTGGGGTATTGGGTCG	qRT-PCR
	R: TCACCTTGTCGTCACACTCG
mus-TLR4	F: ACCAGGAAGCTTGAATCCCTG	qRT-PCR
	R: TTGCTGAGTTTCTGATCCATGC
mus-miR-193a-5p	F: TGGGTCTTTGCGGGCAAGATGA	qRT-PCR
	Universal PCR Primer R
GAPDH	F: AATGGGCAGCCGTTAGGAAA	qRT-PCR
	R: GCCCAATACGACCAAATCAGAG
β-actin	F: ACTGTCGAGTCGCGTCCA	qRT-PCR
	R: ATCCATGGCGAACTGGTGG
hsa-miR-193a-5p agomir	sense: AACUGGCCUACAAAGUCCCAGU	mimics
	antisense: UGGGACUUUGUAGGCCAGUUUU
hsa-miR-193a-5p antagomir	ACUGGGACUUUGUAGGCCAGUU	inhibitor
mus-miR-193a-5p agomir	sense: UGGGUCUUUGCGGGCAAGAUGA	mimics
	antisense: AUCUUGCCCGCAAAGACCCAUU
mus-miR-193a-5p antagomir	UCAUCUUGCCCGCAAAGACCCA	inhibitor
UBE2V2-homo-siRNA	sense: CCGUCAGUUAGAUUUGUAATT	siRNA
	antisense: UUACAAAUCUAACUGACGGTT
UBE2V2-mus-siRNA	sense: GCUUCAAACUUGCACAAUUTT	siRNA
	antisense: AAUUGUGCAAGUUUGAAGCTT
microRNA negative control	sense: UUCUCCGAACGUGUCACGUTT	control
	antisense: ACGUGACACGUUCGGAGAATT
miR-193a-5p probe	UCAUCUUGCCCGCAAAGACCCA	FISH
