# Supplementary material for: MicroRNA-193a-5p Rescues Ischemic Cerebral Injury by Restoring N2-Like Neutrophil Subsets
Source: Transl Stroke Res. 2022 Jul 29;14(4):589–607. doi: 10.1007/s12975-022-01071-y (PMC10299937; doi:10.1007/s12975-022-01071-y)
Supplement: Supplementary file 4 — Supplementary file4 (XLSX 68 KB) [file 12975_2022_1071_MOESM4_ESM.xlsx]

## Sheet: Sheet1
Table S2. Differentially expressed microRNAs identified by microRNA sequencing in peripheral neutrophils of acute ischemic stroke patients compared with healthy controls.
MATURE-ID	pre-miRNA arm (5p or 3p)	PRE-ID	PRE-ACC	MATURE-SEQ	Ischemic vs Control Fold change	Ischemic vs Control P-value(unpaired)	Ischemic vs Control FDR
hsa-miR-30b-5p	5p	hsa-mir-30b	MI0000441	UGUAAACAUCCUACACUCAGCU	0.65711	0.0130607	0.694274
hsa-miR-193a-5p	5p	hsa-mir-193a	MI0000487	UGGGUCUUUGCGGGCGAGAUGA	0.618705	0.0148377	0.694274
hsa-miR-7-5p	5p	hsa-mir-7-3	MI0000265	UGGAAGACUAGUGAUUUUGUUGU	0.574879	0.0154304	0.694274
hsa-miR-7-5p	5p	hsa-mir-7-2	MI0000264	UGGAAGACUAGUGAUUUUGUUGU	0.574813	0.0152457	0.694274
hsa-miR-7-5p	5p	hsa-mir-7-1	MI0000263	UGGAAGACUAGUGAUUUUGUUGU	0.571021	0.016272	0.694274
hsa-miR-novel-chr14_9182	5p	hsa-mir-novel-chr14_9182	MYNO5	UUGCAAGCAACACUCUGUGGCAGA	0.496454	0.0137144	0.694274
Note：PRE-ID, the pre-miRNA name，PRE-ACC, the pre-miRNA ACCESSION，MATURE-SEQ, the sequence of mature miRNA annotated in miRBase 21. FDR, P value corrected using Benjamini Hochberg.
